# Supplementary material for: Prediction of Protein Targets in Ovarian Cancer Using a Ru-Complex and Carbon Dot Drug Delivery Therapeutic Nanosystems: A Bioinformatics and µ-FTIR Spectroscopy Approach
Source: Pharmaceutics. 2024 Jul 27;16(8):997. doi: 10.3390/pharmaceutics16080997 (PMC11359177; doi:10.3390/pharmaceutics16080997)
Supplement: Supplementary file 1 [file pharmaceutics-16-00997-s001.zip]

Archive with 1 entries (1 files):
- pharmaceutics-3075942-supplementary.pdf
